# Supplementary material for: Accelerating read mapping with FastHASH
Source: BMC Genomics. 2013 Jan 21;14(Suppl 1):S13. doi: 10.1186/1471-2164-14-S1-S13 (PMC3549798; doi:10.1186/1471-2164-14-S1-S13)
Supplement: Additional file 1 — Performance on Real Data Sets. Performance comparison between different methods, while using three different data sets. Set 1 is a set of 1 million reads of length 160 bp obtained from a human genome sequenced within the 1000 Genomes Project. Set 2 is composed of 500,000 reads of length 101 bp generated from a chimpanzee genome, and Set 3 is from an orangutan genome with reads of length 75 bp (500,000 reads). We select edit distance values from 1 to 5 in order to compare the speed (time), sensitivity (Reads Mapped) and comprehensiveness (Map Locations) of each mapper. [file 1471-2164-14-S1-S13-S1.xlsx]

## Sheet: Sheet1
Data Set	Mapper	Time (min.:sec.)	Reads Mapped	Map Locations	Time (min.:sec.)	Reads Mapped	Map Locations	Time (min.:sec.)	Reads Mapped	Map Locations	Time (min.:sec.)	Reads Mapped	Map Locations	Time (min.:sec.)	Reads Mapped	Map Locations
Set 1	mrFAST-2.5.0.0	9:36	139	186	11:12	628	912	15:04	17048	28791	18:10	98405	196152	26:08	261685	741255
	mrFAST-2.1.0.6	45:24	139	187	96:45	1255	1591	239:17	17048	28817	207:57	98405	196154	275:31	261685	741261
	Bowtie-0.12.8	1:19	79	106	3:45	807	897	9:15	5276	9935	-	-	-	-	-	-
	BWA-0.6.1	1:22	117	221	1:12	1611	1787	14:09	12599	14718	28:21	59517	78099	47:50	181793	293310
Set 2	mrFAST-2.5.0.0	6:09	150589	4472581	08:27	188266	5846210	17:43	248523	23816953	34:10	273830	40478618	59:43	291364	61247805
	mrFAST-2.1.0.6	22:27	150589	4472589	44:29	188266	10074899	127:53	248523	23860614	92:21	273830	40477986	122:24	291364	61246626
	Bowtie-0.12.8	1:26	147941	4408132	3:52	204301	11520494	8:46	238210	22745565	-	-	-	-	-	-
	BWA-0.6.1	0:52	150452	190185	3:09	210683	286474	8:49	247361	432833	18:06	270179	737619	35:23	285845	1200341
	RazerS-3.0	139:49	-	2350133	141:54	-	5529657	144:01	-	10425235	138:43	-	18572971	160:35	-	30360502
Set 3	mrFAST-2.5.0.0	8:08	117443	18687179	16:31	180069	28832787	83:07	285605	87786020	102:59	345367	151326521	229:02	384931	252380574
	mrFAST-2.1.0.6	33:06	117443	18686753	70:05	180069	38381433	216:30	285605	87900237	151:00	345367	151318153	205:34	384931	252352158
	Bowtie-0.12.8	2:50	114790	18397770	7:44	198143	44644438	17:42	268742	83504811	-	-	-	-	-	-
	BWA-0.6.1	0:46	117262	128937	3:15	206701	230848	12:45	280000	331919	30:22	327875	444669	60:46	356141	596867
	RazerS-3.0	158:92	-	8469193	161:34	-	19466215	163:29	-	39336295	-	-	-	389:01	-	144658031
